# Supplementary material for: Three local plants adapt to ecological restoration of abandoned lead-zinc mines through assembly of rhizosphere bacterial communities
Source: Front Microbiol. 2025 Feb 10;16:1533965. doi: 10.3389/fmicb.2025.1533965 (PMC11849182; doi:10.3389/fmicb.2025.1533965)
Supplement: Supplementary file 1 [file Table_1.xlsx]

## Sheet: Table S1
Table S1 Quality statistics of 16S rRNA high-throughput sequencing data
Sample ID	Raw PE(#)	Raw Tags(#)	Clean Tags(#)	Effective Tags(#)	Base(nt)	AvgLen(nt)	Q20	Q30	GC%	Effective%
Control 1	64066	63297	62689	47441	19710960	415	97.83	93.42	55.21	74.05
Control 2	59589	59414	59122	46503	19369416	417	97.89	93.56	55.72	78.04
Control 3	54648	53985	53527	40926	17137210	419	97.9	93.52	55.64	74.89
Mine 1	77658	77390	76687	56916	23739952	417	98	93.72	54.83	73.29
Mine 2	81095	80934	80338	63834	26620404	417	97.88	93.51	54.25	78.72
Mine 3	57789	57421	57033	46214	19277792	417	97.91	93.61	53.95	79.97
Control.C1	90297	90196	89348	66408	27658194	416	98.31	94.54	55.72	73.54
Control.C2	58856	58612	58237	46289	19327670	418	98.41	94.72	56	78.65
Control.C3	53481	53459	53101	38050	15812684	416	98.18	94.18	54.89	71.15
Mine.C1	55297	54224	53572	38992	16172319	415	97.76	93.16	55.12	70.51
Mine.C2	59778	59250	58727	46451	19365434	417	98.33	94.58	55.76	77.71
Mine.C3	68419	68356	67906	50804	21136882	416	98.37	94.66	56.2	74.25
Control.N1	66676	66644	66275	50100	20895485	417	98.24	94.38	55.63	75.14
Control.N2	61396	61222	60866	47047	19595573	417	97.92	93.56	55.57	76.63
Control.N3	83547	82929	82046	63930	26529307	415	97.87	93.51	54.97	76.52
Mine.N1	62877	61848	60943	43438	18132774	417	97.98	93.86	56.4	69.08
Mine.N2	62453	61374	60562	45081	18751638	416	98.15	94.13	55.54	72.18
Mine.N3	58181	57515	56851	43973	18318691	417	98.15	94.15	56.27	75.58
Control.P1	64355	64271	63772	45863	19084938	416	98.24	94.33	55.92	71.27
Control.P2	53875	53453	53029	36373	15304667	421	96.73	90.89	54.46	67.51
Control.P3	54847	53908	53334	43880	18283450	417	98.1	94.02	56.48	80
Mine.P1	59510	59503	59229	47422	19656754	415	98.28	94.45	55.34	79.69
Mine.P2	69035	69030	68514	50147	20864340	416	98.2	94.26	55.88	72.64
Mine.P3	54807	54002	53347	41712	17397805	417	98.16	94.23	55.12	76.11
